# Supplementary material for: Assessing Suitable Habitats for Gerbera piloselloides (L.)Cass. in China Using an Optimized MaxEnt Model and Key Environmental Drivers
Source: Biology (Basel). 2025 Jun 26;14(7):769. doi: 10.3390/biology14070769 (PMC12292698; doi:10.3390/biology14070769)
Supplement: Supplementary file 1 [file biology-14-00769-s001.zip]

Archive with 3 entries (3 files):
- Figure S2 Areal changes for Gerbera piloselloides under multiple climate futures.jpg
- Supplementary Materials.pdf
- The raw data of  Natural Breaks classification method.asc
